# Supplementary material for: Synbiotics as Treatment for Irritable Bowel Syndrome: A Review
Source: Microorganisms. 2024 Jul 21;12(7):1493. doi: 10.3390/microorganisms12071493 (PMC11278745; doi:10.3390/microorganisms12071493)
Supplement: Supplementary file 1 [file microorganisms-12-01493-s001.zip]

Archive with 1 entries (1 files):
- microorganisms-3071319-supplementary.pdf
